# Supplementary material for: Detection of Filtration Characteristics of Nontraditional Asymmetric Microporous Membranes Using Size-Controllable Micro-Hydrogel
Source: Polymers (Basel). 2025 Nov 6;17(21):2958. doi: 10.3390/polym17212958 (PMC12608552; doi:10.3390/polym17212958)
Supplement: Supplementary file 1 [file polymers-17-02958-s001.zip]

Archive with 1 entries (1 files):
- polymers-3935352-supplementary.pdf
